# Supplementary material for: A fungal tolerance trait and selective inhibitors proffer HMG-CoA reductase as a herbicide mode-of-action
Source: Nat Commun. 2022 Sep 22;13:5563. doi: 10.1038/s41467-022-33185-0 (PMC9500038; doi:10.1038/s41467-022-33185-0)
Supplement: Supplementary file 3 — Source Data [file 41467_2022_33185_MOESM3_ESM.xlsx]

## Sheet: Figure_1
Figure 1a		A. thaliana µM												E. tef µM
Rosuvastatin
Pravastatin
Simvastatin
Mevastatin
Lovastatin
Fluvastatin
Atorvastatin
Pitavastatin
Figure 1b
	Growth relative to no inhibitor control (%)
Statin	Pre A.thaliana			Post A.thaliana			Pre E.teff			Post E.teff
Rosuva.	1.11745	0.511471	8.38924	0.582809	1.54192	0.041301	4.31464	11.1456	7.56841	53.3569	37.125	35.8196
Prava.	9.38143	2.72662	0.096629	4.09631	16.4933	4.83207	84.3849	52.8045	68.3633	65.3334	62.5908	69.4976
Simva.	6.26662	2.17576	5.64422	5.01775	1.11003	17.3085	110.392	107.116	74.7925	95.6607	70.8979	62.6202
Meva.	0.223601	4.86483	0.175255	13.5938	9.29668	1.40057	103.642	133.256	72.1604	75.7997	86.4118	99.216
Lova.	16.864	17.8671	86.6361	2.48466	3.80555	6.57992	117.33	106.176	113.412	67.3922	102.116	61.3337
Fluva.	47.1354	31.5488	15.3751	63.4747	42.3436	73.2633	93.4754	46.3617	94.9401	106.641	48.5122	57.4331
Atorva.	9.5304	55.3347	39.1388	62.8203	63.3061	19.0828	69.3419	116.822	33.4157	102.909	89.0198	51.5389
Pitava.	80.5456	58.7904	80.1429	33.164	42.5777	44.7135	56.5724	107.166	104.027	39.0236	39.914	60.423

## Sheet: Figure_4
Figure_4b		Relative inhibition (%)
		A. thaliana			H. sapiens
	Atorva.	85.8313	92.0813	92.7063	83.8982	82.3727	78.8134
	1	92.0831	88.9582	95.8331	85.9321	84.4066	86.4405
	2	81.4582	88.9582	87.0832	85.9321	85.9321	84.4066
	3	73.3332	79.5832	81.4582	72.7117	73.2202	73.2202
	4	38.3332	48.9582	55.2082	14.7457	14.7457	10.1695
	5	47.7082	47.0832	51.4582	59.9999	54.9152	51.3558
	6	16.4583	22.7083	27.0833	19.322	18.3051	23.8983
	7	58.3332	60.8332	62.7082	34.0677	32.5423	33.0508
	8	23.3333	31.4583	32.7083	17.7966	18.8135	16.7796
	9	19.5833	21.4583	19.5833	25.9322	24.4067	24.9152
Figure_4b		Relative inhibition (%)
	[7] (nM)	A. thaliana			H. sapiens
	0	15.0179	12.4543	0	0	8.15061	13.7442
	1.4	4.57897	12.3626	7.78428	0	0	0
	4	13.2782	31.1351	30.4945	0	0	0
	12	21.7952	30.7695	40.1094	7.96997	0	0
	37	31.9601	64.0112	48.993	0	0	0
	111	60.8059	71.7948	73.4428	0	0	0
	333	84.6151	92.2164	96.6114	38.466	28.0896	25.7444
	1000	94.78	98.077	97.4364	59.1275	52.8124	44.7822
	3000	105.399	104.392	104.583	67.7889	72.7514	71.3986
Figure_4d		Relative inhibition (%)
	[Atorva.] (nM)	A. thaliana			H. sapiens
	0	0.393895	0	0	2.61927	4.41534	0
	1.4	0	0	0	22.6006	1.04771	0
	4	0	0.787789	0.393895	28.4378	7.10945	1.27222
	12	0	0.196947	0.393895	49.3171	22.8251	19.9064
	37	0.196947	1.18168	0.196947	72.4415	36.7446	25.0702
	111	2.95421	44.5101	0	89.9532	63.6857	27.3152
	333	95.3225	98.8675		99.8316	93.5454	44.8269
	1000	97.4889	101.034	61.2506	102.301	97.1375	85.463
	3000	99.4584	99.0645	95.1256	102.301	98.7091	98.9336
		Relative inhibition (%)
	[2] (nM)	A. thaliana			H. sapiens
	0	0	0	7.35294	3.06545	0	0
	1.4	0	6.01604	0	6.2966	5.05385	10.522
	4	0	0	0	6.42088	0	1.57415
	12	0	2.80749	0	9.65203	0	0.455675
	37	0	0	0	16.7357	10.7705	21.0853
	111	0	5.08021	7.35294	55.0124	61.3505	64.0845
	333	47.9947	55.615	50.1337	95.029	92.5435	87.6968
	1000	82.754	94.1176	91.0428	92.9163	103.355	96.1475
	3000	100	106.818	97.7273	105.344	103.107	99.1301
		Relative inhibition (%)
	[3] (nM)	A. thaliana			H. sapiens
	0	0	0	3.89916	3.99221	0.681597	0
	1.4	7.22689	4.30252	0	3.50536	2.43427	14.9951
	4	0	0	0	0.194742	0.681597	4.67381
	12	0	0	10.4538	0	3.99221	10.6134
	37	3.89916	0	6.82353	2.43427	9.93184	18.0136
	111	3.4958	1.98319	3.39496	7.01071	1.36319	13.0477
	333	24.2689	27.5966	28.3025	53.4567	46.1538	69.4255
	1000	73.1765	75.5966	78.0168	85.1996	82.4732	101.753
	3000	97.9832	97.0756	95.9664	102.726	103.019	116.845
		Relative inhibition (%)
	[4] (nM)	A. thaliana			H. sapiens
	0	5.65428	0	0	0	0.465839	1.70808
	1.4	4.6042	4.36187	8.2391	3.80435	0	4.19255
	4	0	4.11955	0	2.01863	7.84162	2.63975
	12	0	2.74636	2.26171	1.94099	6.21118	12.2671
	37	1.37318	19.9515	4.11955	5.6677	10.9472	11.1025
	111	5.89661	2.66559	6.13893	4.03727	8.69565	6.13354
	333	6.62359	11.147	4.20032	8.54037	16.1491	8.07453
	1000	27.2213	29.4023	30.8562	9.93789	9.31677	15.1397
	3000	69.6283	72.3748	68.0936	40.4503	41.4596	40.7609
		Relative inhibition (%)
	[5] (nM)	A. thaliana			H. sapiens
	0	0.803383	0	0	1.58291	0.039573	0
	1.4	1.56448	3.21353	4.35518	5.50059	5.50059	6.56905
	4	0	0	0	3.83854	6.09418	6.09418
	12	0	4.98943	1.05708	8.70598	4.907	13.336
	37	1.05708	4.86258	3.72093	12.5049	10.0119	6.33162
	111	0	6.13108	5.62368	9.29956	12.7424	7.99367
	333	0.295983	2.19873	3.08668	7.99367	12.0301	8.82469
	1000	33.1501	36.575	33.9112	38.7416	37.6731	35.8924
	3000	75.8985	79.4503	83.3827	74.3569	75.5441	74.0008
		Relative inhibition (%)
	[8] (nM)	A. thaliana			H. sapiens
	0	0.520993	0	0.061293	0.403351	0.031027	0
	1.4	2.35979	2.63561	2.17591	1.6134	0.589513	0.775675
	4	0.704873	0.520993	0	0	0	0
	12	1.90009	1.07263	0.061293	0	0	0
	37	4.29053	3.55501	2.81949	1.89265	1.42724	0.403351
	111	4.10665	2.17591	2.72755	0.868756	1.148	3.00962
	333	3.92277	3.27919	3.00337	1.89265	3.47502	1.24108
	1000	5.20993	5.20993	2.72755	0.124108	0.124108	0.124108
	3000	22.2188	23.5979	24.0576	4.21967	5.24356	2.54421

## Sheet: Figure_5
Figure_5b		Relative specific activity (%)
		WT			L558T
	Ro.	24.8501	20.6145	21.9622	100.218	97.9263	113.316
	Pr.	25.2352	23.5024	21.7697	100.546	101.528	113.971
	Si.	21.5771	20.9996	33.7064	118.555	92.6873	109.059
	Me.	42.3701	40.6374	41.0224	100.218	101.528	107.094
	Lo.	26.7754	26.1978	29.0857	116.917	104.147	126.74
	Fl.	31.7811	27.5455	30.0483	99.8909	100.546	111.351
	At.	11.9508	7.90769	17.5341	70.7494	75.6608	79.59
	Pi.	8.6778	14.4536	13.491	92.6873	94.3245	89.0856
Figure_5c		Relative specific activity (%)
	[Rosuvastatin] (nM)	WT			L558T
	0	107.04	101.76	91.2	100	102.139	97.861
	3.875	108.48	95.04	90.72	102.139	102.139	90.3743
	7.75	99.84	91.2	84.96	101.604	101.07	95.7219
	15.5	100.8	88.8	79.68	101.604	101.604	95.7219
	31	82.08	70.08	66.24	102.139	99.4652	96.2567
	62	60.96	44.16	42.24	101.07	101.604	97.861
	125	45.6	35.52	34.08	98.9305	98.9305	95.7219
	250	28.32	23.04	21.6	93.0481	97.3262	97.861
	500	23.04	17.76	14.88	97.3262	96.7914	92.5134
	1000	23.52	11.52	12.96	97.861	100.535	93.5829

## Sheet: Figure_6
Figure_6a
35S::AtHMG1
Hygromycin (µg/ml)	Growth inhibition (%)
0	3.78092	0.64627	-5.7072	-1.632	-1.632	-8.8626	3.36286	-1.1304	0.6255	-7.0658	16.3829	1.23156	8.90564	8.25931	10.117	-16.8014	-11.955	-12.8231	11.8944	5.23042	5.37141	-1.4135	0.44418	-7.2294	12.1796	7.18278	-3.1596	-14.8053	-19.1504	-20.9321	-7.2439	-6.8747	-1.9211	0.99064	10.3763	43.3578	5.25309	1.72478	15.1193	-14.747	-7.465	-10.6855	11.8581	1.02748	4.32998	-4.5112	-2.4391	0.53508	2.15707
7.8125	9.42396	8.37908	10.2595	12.8433	0.16167	2.56482	5.61812	-0.6393	-15.1308	-0.675	8.18603	-4.1416	1.37408	4.94872	2.13711	6.07375	4.02133	6.75807	-3.0467	1.42991	14.0687	-13.5969	-4.85	-1.1235	-4.2938	4.34702	-10.9651	0.08044	-7.3272	-7.3684	2.32439	-13.1738	1.04654	-12.0496	-7.1842	-2.5607	0.75464	2.30099	5.61825	-1.5288	-6.4518	6.19896	11.315	1.89983	3.06208	-1.5435	6.71931	8.23866	8.39613
15.625	-1.214	7.12488	5.97562	0.96959	3.93775	4.48323	3.07628	-2.1165	8.39916	-2.3571	-5.1468	12.8627	10.3708	4.66777	4.28599	1.84033	2.14	4.89799	0.49288	-8.6482	1.07601	-5.6394	-7.6342	-13.1148	2.82001	17.0271	-4.5749	-18.4591	-9.2508	8.26559	-4.0654	-4.7147	-4.2686	3.23333	7.45304	5.83811	-3.9259	-5.3504	7.69407	-11.0318	15.7427	3.09194	4.96844	-5.6673	2.70025	26.0362	9.18831	1.3626	-7.3556
31.25	19.058	20.5209	5.47394	5.18976	2.36258	3.35215	13.8743	-7.2008	-4.6584	-3.3006	-3.9775	4.65825	11.9977	7.11756	1.77581	-0.5967	-1.1312	-3.0556	4.11578	-4.6088	13.3396	-5.6394	-14.0572	8.6316	-3.4898	14.2941	17.2283	1.94253	2.14693	2.02439	-4.9783	-0.7183	3.80541	10.9458	-1.6722	3.63719	0.91747	4.68225	-3.8849	-4.9988	-9.7809	8.31779	3.67212	24.2378	7.5222	-3.8416	9.87224	12.2464	-7.2123
62.5	7.2085	19.5804	19.7477	9.95541	-1.8576	-0.02	10.7456	6.63964	-3.5721	5.68381	4.04248	0.45302	4.1253	26.8188	7.82073	-7.8666	12.9371	3.23023	6.92687	-15.9566	18.8578	-18.902	-10.0893	-11.9746	4.50781	-10.9451	3.44321	2.4332	-9.4146	0.55078	9.64779	3.70409	2.0406	-3.9539	-4.6402	19.3039	-7.5683	5.63847	4.8653	-13.0694	-2.2954	6.40103	5.21614	-0.3494	3.78675	2.90132	6.51021	11.8664	-16.5122
125	2.38082	-4.6623	13.5827	0.46424	-0.3431	-3.2712	10.5939	-1.4648	4.53185	-0.1622	5.45799	8.96539	26.5578	26.9391	-3.0445	3.70042	-1.2598	3.63668	0.26366	-0.3608	3.09544	-17.5206	-12.5662	0.89308	-1.44	11.0793	6.33644	-3.1531	-5.3833	-5.7926	1.04654	0.3161	-5.7698	-6.8812	-4.5393	3.87951	-7.7923	4.60083	1.32455	-5.0795	2.00245	-3.6064	-7.8587	4.66342	3.06208	8.94146	-0.7453	-2.5309	-10.8997
250	5.32749	18.1175	22.6949	4.20019	-2.3423	6.26012	10.0286	12.4403	-7.6132	4.55526	2.75034	0.53508	1.81572	19.6291	17.8215	0.30116	1.56247	-3.9323	-1.7351	8.55102	4.49037	-24.0754	-15.3721	-1.8251	11.6216	3.84467	2.19681	5.33922	-11.6657	-8.4937	-13.7419	-1.0429	-6.3373	-0.6226	-7.709	12.1167	2.74904	6.2286	4.53964	-4.1715	-14.8247	-3.6064	-6.4487	-8.4687	10.3431	12.9874	-7.5836	2.3505	-2.8495
500	14.356	14.3768	13.8336	12.4594	2.06001	-5.9167	14.5044	10.5501	2.53314	5.97077	-0.1214	8.51429	4.72764	29.1683	17.4802	16.3151	-12.1212	-14.2167	17.8162	-14.749	-16.3105	2.58123	-10.4837	-1.8251	29.9284	2.43799	7.04004	-1.6998	3.62054	-2.4981	-6.0939	-3.8018	-7.717	12.9445	2.3047	27.642	-0.0185	-1.1988	-2.9692	-0.0357	-4.9988	5.0488	-0.5398	-6.4866	10.5335	5.40857	-1.9801	6.03538	-7.3355
1000	10.5525	9.42396	8.35776	10.0362	-3.0895	-3.231	-3.2028	-12.7191	-3.0289	15.5913	-4.3267	-0.7367	7.05717	8.8248	7.63955	-1.3023	-0.8534	14.0061	20.6899	4.84428	16.3587	-6.2309	-21.2471	0.30152	3.84467	-7.7098	-18.4005	-7.0613	0.26451	4.17275	6.6046	7.21303	-10.3338	26.1685	5.0911	2.1231	2.24033	-3.3762	3.76646	-2.8805	-0.5801	-14.9461	7.25556	-5.2671	3.65318	-6.1398	3.71836	-8.9321	-9.9366
2000	37.8463	29.6746	18.2011	36.9952	8.01694	6.96665	18.1762	7.98669	18.5239	58.401	26.0524	11.0782	3.06084	22.0993	10.5315	6.84361	11.4404	28.8873	68.5591	57.2739	47.1337	11.7006	21.9378	19.4168	19.8809	10.5565	-4.3137	-0.0833	-0.7382	7.38538	24.4357	4.96179	23.3403	32.7502	21.5249	0.06366	16.0372	2.68785	16.1389	6.86479	14.2897	21.2708	12.6686	2.96689	8.51351	4.76288	3.24304	21.5537	9.03132
195.3	11.9526	7.81455	14.7741	-14.8223	1.87783	2.26172	-16.2824	-12.1759	-22.2576	-5.1677	-5.5367	-10.1518	-2.8234	4.025	-7.8038	-8.6577	35.6439	-8.4866	-8.1898	-4.8582	-1.1732	2.51531	-9.5413	10.4728	-3.6706	0.89102	4.64864	-1.8635	0.26451	-1.1064	5.30659	-0.1708	9.22131	8.20005	8.78552	2.22393	9.26064	2.78948	-0.7513	30.6732	12.8171	4.66576	-10.5271	-1.3213	3.65318	8.46663	1.51459	19.2367	-3.2526
390.625	17.0726	2.94534	40.2918	-2.6048	1.21143	-1.6759	-10.655	-6.7224	-27.9713	8.02189	10.2988	-16.3674	3.90421	-8.0648	-17.3231	-1.3666	4.7269	-2.7347	2.74154	11.0077	-6.7535	-9.9798	12.2045	46.9722	3.96553	1.3529	-10.4228	4.50022	6.30077	6.8123	12.508	2.36524	6.48312	19.7278	12.9846	18.8399	3.25775	24.1159	-0.283	0.4893	19.8991	9.26589	-0.0065	-4.7712	-11.2896	3.24304	31.2598	30.9747	42.4981
781.25	16.0906	7.81455	1.67039	5.18976	2.8072	-1.9183	-9.808	1.6423	-22.9961	-10.0906	10.7092	-13.0649	-4.5905	-4.0685	-9.1692	-6.3056	15.9517	-6.0277	25.6664	8.73832	-10.1471	-2.3514	10.6923	78.2542	4.40745	2.47846	7.58232	7.85625	2.6788	3.51781	7.63951	18.7355	3.58209	-5.5688	8.15993	16.8612	8.83335	3.68505	-0.9545	2.38602	21.2914	15.7226	5.50172	-2.179	1.5375	-2.5309	-0.0048	0.28034	2.81534
1562.5	2.69451	26.0175	24.2622	9.28901	9.43052	1.51453	15.4605	-8.287	-18.955	-7.5262	-8.3672	-10.1727	0.30962	47.6444	-6.7394	1.86214	66.9238	69.0835	31.6006	24.2295	-1.7977	-13.5527	-8.1386	34.981	2.05651	11.7424	-10.0608	-0.8816	-0.8816	-1.4135	-0.7183	17.7823	11.9802	19.8894	2.56708	18.1129	10.6447	5.90294	-0.3442	6.42108	11.0819	14.3303	7.25556	-0.9594	-0.4446	26.9293	53.4451	-5.1524	2.20818
3125	71.076	68.5682	85.2246	56.7448	48.2833	25.525	58.0891	70.4733	38.0781	43.0776	58.0931	89.99	77.1458	82.006	47.9258	34.7673	16.3582	64.187	83.5298	31.7252	62.6456	66.3506	45.569	72.0938	21.1468	31.1338	15.8217	24.5535	24.3903	65.6226	52.4504	56.6293	69.2063	43.9147	68.5858	42.804	17.93	54.7221	20.6566	35.3545	15.8435	71.8738	19.3012	15.1461	48.7677	44.1566	64.5568	72.3632	33.4975
6250	99.8956	100	100	100	99.7376	99.9599	100	100	99.9784	99.8772	99.8975	100	100	100	100	99.8932	100	100	100	100	100	98.6191	99.781	100	100	100	99.9396	99.4269	99.7544	100	100	100	100	99.556	100	100	99.8372	97.7821	99.6946	99.3141	96.913	97.276	96.0547	99.39	95.8833	100	100	100	99.0496
12500	100	100	100	100	100	100	100	100	100	100	100	100	100	100	100	100	100	100	100	100	100	100	100	100	100	100	100	100	100	100	100	100	100	100	100	100	100	100	100	100	100	100	100	100	100	100	100	100	100
25000	100	100	100	100	100	100	100	100	100	100	100	100	100	100	100	100	100	100	100	100	100	100	100	100	100	100	100	100	100	100	100	100	100	100	100	100	100	100	100	100	100	100	100	100	100	100	100	100	100
50000	100	100	100	100	100	100	100	100	100	100	100	100	100	100	100	100	100	100	100	100	100	100	100	100	100	100	100	100	100	100	100	100	100	100	100	100	100	100	100	100	100	100	100	100	100	100	100	100	100
35S::AtHMG1-L558T
Hygromycin (µg/ml)	Growth inhibition (%)
0	4.967	4.36118	-0.1932	-6.8365	2.14656	-12.5609	20.6977	-2.0106	-3.5779	-15.778	12.9055	-4.1209	-0.0083	8.03814	12.2998	-19.6098	-7.7376	-8.6891	3.46039	7.48361	14.7174	-6.1921	1.95382	-5.7164	7.45203	3.28721	1.37089	-7.2713	-9.1876	-17.3719	10.4716	6.36889	11.2215	-5.043	10.9922	-12.2906	3.98064	6.53246	-9.2789	-11.9144	10.025	-2.482	2.16111	-12.458	-2.2934	-2.231	25.209	-7.2504	4.67048
7.8125	-2.7	1.37357	-8.4873	4.66896	8.73209	11.3482	-0.4823	-3.6064	4.3698	2.32846	-1.5195	-12.9808	-4.582	-1.9658	-10.4097	-12.9088	-8.954	-12.4694	-2.2214	5.28694	0.59908	-3.8795	3.67026	10.0804	-2.8058	-3.4454	7.42475	-2.2418	2.79487	9.45183	-2.2111	3.07585	6.44186	-6.0032	-10.292	-2.3644	-10.9463	-21.7344	-15.7583
15.625	-6.7114	-1.1541	-6.3978	3.18261	4.56998	5.81846	7.97263	1.7461	-3.4191	-4.3016	-14.0057	-6.3508	-5.4113	-5.1988	-8.4319	-3.8277	-12.6785	-3.1158	-2.3009	6.26036	0.34092	-3.8214	5.90998	3.26483	-4.3242	3.64811	7.22515	-0.1085	-2.0641	11.3878	4.06582	1.63024	-1.043	-1.4704	4.24131	-1.0027	-5.7316	-12.4013	-13.4085
31.25	-2.93	-9.5526	-4.2252	3.30181	0.90332	-4.6462	10.2843	-2.294	12.242	-6.9573	-6.33	-0.2857	-10.0053	1.22498	1.58649	-4.6851	0.25301	4.54217	-2.6983	5.34668	-3.4727	13.3052	3.82476	5.48537	-5.6232	-3.8049	12.1205	0.00977	7.0815	0.52371	-3.8944	0.42228	8.69933	-7.6701	-2.8322	6.41629	-18.5336	-4.7917	-8.9546
62.5	-9.0303	-8.5917	-1.9691	-5.9143	3.34119	5.42199	1.14218	21.5927	-0.4823	7.09686	-10.1364	-5.7656	11.3279	3.03254	-5.7089	22.8724	27.4756	-11.9042	-8.2603	-1.6651	3.81747	11.0458	5.65905	-3.7058	6.06624	2.12972	4.56771	-9.2742	2.4989	1.43228	7.72903	2.1449	6.22388	-7.8327	2.06633	-3.9499	-12.6254	-6.2461	16.0682
125	-2.6585	-14.1484	6.59601	-4.2694	-4.1704	14.6381	-12.332	-12.5405	30.7141	-1.3314	-11.496	-5.8493	-9.1972	-9.9419	-1.7105	-3.2833	18.9384	-19.2487	4.35352	-11.1406	2.02959	7.12628	5.96805	-1.0217	-0.6479	1.1704	-2.706	-2.2418	3.34806	-6.9235	1.769	4.73892	-1.4784	-1.1653	-0.0879	3.48921	-5.329	-17.7061	-12.2895
250	-6.3563	-7.923	-4.246	-5.1613	-1.2568	3.85634	-6.0635	-19.4129	-3.6064	-3.0257	-11.8515	0.48815	3.60707	-8.453	-4.4119	-5.7104	-21.8641	-18.7256	-5.2409	-7.744	-6.5519	0.15618	-2.1997	-4.8448	-11.8174	-4.6638	0.67089	3.99992	-7.7138	8.3852	-0.6666	-1.7161	-1.8549	-16.2679	-10.6785	3.61146	-13.5653	-12.2222	-12.2895
500	3.08671	-11.0985	-9.1767	2.54826	-5.3002	-0.7017	-7.4592	-13.9983	-1.8153	-4.1758	-11.2034	-11.2658	-5.1988	-14.4936	-3.1783	0.60866	-16.926	-10.3766	-4.0888	1.63223	7.21403	7.68621	-4.9604	-0.8481	-1.8068	2.96885	8.08414	-8.642	-1.4122	18.8939	3.66973	-3.5972	4.38269	-17.5489	3.28617	2.85936	2.77341	-14.2366	-5.4179
1000	14.8066	5.38436	9.64643	4.3321	-3.9522	6.17553	2.2667	-6.2094	-6.9174	4.54559	-6.8736	-16.5783	-15.4291	-4.6671	-3.2845	-1.3376	-11.8834	-5.1036	-1.1291	-8.2603	3.36037	6.66278	4.94462	-3.3003	2.92914	-11.9574	8.68345	-1.4912	-1.6891	-6.7061	6.61997	3.76862	3.45175	5.48135	-8.605	8.3473	1.789	-4.0531	-17.9296
2000	55.9617	20.5513	20.4469	14.1033	12.6366	34.5568	50.5814	15.3863	13.0126	42.2755	15.6093	10.5691	9.07316	9.34958	35.3407	23.7927	12.1378	-0.919	33.6136	25.8268	25.0321	52.2115	24.8901	20.2177	8.6636	22.7309	42.8922	29.3829	19.7038	48.2867	15.2729	16.2826	33.9452	18.9984	25.5845	32.17	63.4727	30.9298	30.8853
195.3	-11.1614	-2.2199	13.8664	-11.1269	-13.882	-17.5683	-23.3071	7.34802	2.53735	28.3466	45.2873	-9.321	-7.7083	-17.1944	-7.3257	77.8407	11.6568	-11.4649	-13.1669	4.59194	1.51276	4.61644	6.21898	2.20253	-11.2981	8.22417	-5.4032	-7.8713	-5.6792	-14.1533	-0.2115	31.8855	0.24417	-0.7794	2.69671	-6.7755	-15.4903	36.9504	-10.8567	-3.223	-2.0487	-9.3974
390.625	-1.6976	2.96106	-15.6736	-12.1375	-9.9971	-16.0224	-0.1702	13.2206	0.74628	20.4827	8.6238	-7.1668	-4.497	-10.9202	-14.2384	27.5172	-12.6785	-11.3604	-2.5393	3.32038	6.93614	-3.3968	3.16839	-14.6923	-5.5035	-11.2981	-2.7457	-13.659	-7.0222	-7.7138	1.1746	-5.9732	7.35261	15.3804	13.2256	-0.5557	-19.3618	-3.404	-5.2166	-6.5185	0.84904	0.45135
781.25	15.3704	-21.6068	23.1002	-15.0315	-13.5845	-19.1936	1.16287	-4.023	18.9891	-6.6647	42.6939	-5.0962	21.4097	21.601	-25.5749	-2.6557	7.05306	7.61827	-9.6109	9.33954	16.9077	-6.7372	21.1059	5.65905	1.01052	-7.861	3.82837	1.76802	-6.9039	-12.8098	9.0949	28.1633	-8.1711	1.78197	48.4112	-5.6981	-1.5686	12.5543	-8.7756	1.17096	3.67105	-0.8175
1562.5	5.38436	29.6599	-22.1498	-14.8527	-14.2779	-15.7249	17.5313	-10.8535	23.4459	-0.5996	21.11	-9.6344	2.37348	38.2546	-5.0709	37.5406	-15.2523	0.56653	1.03644	13.7095	15.5571	10.0229	10.911	-0.2881	-7.8412	1.39038	-14.6149	3.40746	-2.8146	-12.8098	-8.4481	-5.1417	-0.4093	0.50153	-16.6134	-6.5517	-7.8579	26.1622	-10.4318	11.3986	14.4103	-1.0067
3125	70.815	13.5114	15.3496	-5.4588	-1.7128	-6.8658	53.0804	47.4785	67.6791	13.9364	16.7595	61.9769	23.4937	5.4786	-6.9213	22.2235	20.738	8.01606	39.0365	17.8613	38.3212	33.2698	46.593	7.12628	32.462	39.6155	24.0497	53.0666	37.2444	-11.269	19.4114	22.1044	4.99625	5.74551	82.6411	7.06687	56.1317	90.9132	62.1078	41.0777	21.2667	18.2927
6250	100	100	100	99.7424	98.9101	70.6279	99.9793	99.9793	100	100	100	99.9792	97.1924	100	100	93.9528	99.4348	91.0863	98.53	100	100	99.8647	100	98.552	100	100	100	99.8223	99.5852	5.48131	99.9208	99.9803	100	100	99.9187	99.6949	100	100	100	100	100	100
12500	100	100	100	100	100	100	100	100	100	100	100	100	100	100	100	100	100	100	100	100	100	100	100	100	100	100	100	100	100	97.7877	100	100	100	100	100	100	100	100	100	100	100	100
25000	100	100	100	100	100	100	100	100	100	100	100	100	100	100	100	100	100	100	100	100	100	100	100	100	100	100	100	100	100	100	100	100	100	100	100	100	100	100	100	100	100	100
50000	100	100	100	100	100	100	100	100	100	100	100	100	100	100	100	100	100	100	100	100	100	100	100	100	100	100	100	100	100	100	100	100	100	100	100	100	100	100	100	100	100	100
WT Col-0
Hygromycin (µg/ml)	Growth inhibition (%)
0	0.948	-3.8605	1.50229	39.1585	-2.8662	12.6673	-8.2985	-7.2588	-9.5702	17.6378	-15.3489	-24.7108
7.8125	0.41607	31.0913	21.3359
15.625	20.0182	30.9523	15.1178
31.25	78.1324	66.9903	75.451
62.5	99.977	100	100
125	100	100	100
250	100	100	100
500	100	100	100
1000	100	100	100
2000	100	100	100
195.3	100	100	100
390.625	100	100	100
781.25	100	100	100
1562.5	100	100	100
3125	100	100	100
6250	100	100	100
12500	100	100	100
25000	100	100	100
50000	100	100	100
Figure_6b
WT Col-0
Rosuvastatin (µg/ml)	Growth inhibition (%)
0	0.948	-3.8605	1.50229	39.1585	-2.8662	12.6673	-8.2985	-7.2588	-9.5702	17.6378	-15.3489	-24.7108
0.15625	22.8156	-18.4468	4.85403
0.3125	7.23501	5.29348	-11.8817
0.625	21.3595	-1.0171	23.9484
1.25	25.3816	77.323	53.7913
2.5	41.4699	49.4222	33.8186
5	42.6492	75.474	68.6314
10	46.6484	49.9771	80.8833
20	98.9138	86.4075	92.2097	70.7815	93.1811	95.9549
40	85.3907	92.6026	94.2207	97.4806	87.6097	95.3305
80				98.7977	99.7691	99.1912
160				94.7986	97.5265	97.8965
320				97.8499	100	100
640				99.5146	100	100
1280				100	100	100
2560				100	100	100
5120				100	100	100
35S::AtHMG1
Rosuvastatin (µg/ml)	Growth inhibition (%)
0	3.36286	-1.1304	0.6255	-7.0658	16.3829	1.23156	3.78092	0.64627	-5.7072	-1.632	-1.632	-8.8626	11.8944	5.23042	5.37141	-1.4135	0.44418	-7.2294	8.90564	8.25931	10.117	-16.8014	-11.955	-12.8231	-7.2439	-6.8747	-1.9211	0.99064	10.3763	43.3578	12.1796	7.18278	-3.1596	-14.8053	-19.1504	-20.9321	11.8581	1.02748	4.32998	-4.5112	-2.4391	0.53508	5.25309	1.72478	15.1193	-14.747	-7.465	-10.6855	-2.7026
0.15625	1.52393	2.23436	2.84042				2.01935	3.51373	6.56322				-0.5303	-8.4393	-7.0485				0.35057	6.44279	2.87317				-1.8393	2.71949	1.31369				-4.0178	-4.4243	-10.1113				2.63754	-8.4397	7.34339				-4.0389	-4.1708	-2.2637				-12.6934
0.3125	1.98352	2.54805	16.9267				1.71625	4.94738	-2.7463				6.46579	-3.2897	2.22861				5.31424	13.6834	7.09878				6.39444	5.27011	-0.4939				-11.5867	4.10688	8.19046				-1.1313	0.57618	-4.7961				-10.6155	-9.1028	-1.5838				-2.9675
0.625	9.04743	6.76967	6.70682				9.02657	18.316	-5.4526				14.1135	2.75017	-6.7008				8.20641	-1.9677	5.37592				11.3954	8.76441	18.103				12.8516	2.05446	17.5127				1.22138	5.59401	-2.3182				-17.2575	-5.4422	-0.2029				-15.5067
1.25	3.17487	2.61089	1.41955				-0.9288	9.28901	5.69457				5.8789	-2.5943	19.7193				5.27348	5.12973	6.75013				8.16207	3.66317	14.3073				6.73683	14.4981	12.2103				10.7164	7.90528	4.63629				-8.7743	-2.658	-1.7374				6.81882
2.5	10.2388	21.3363	9.13104				15.7513	6.7248	2.12021				-7.4831	-17.6295	-1.2257				13.5606	3.50932	8.43222				5.04902	9.2864	23.6459				20.4205	24.0982	49.5412				31.288	23.0638	-7.6693				-11.0099	-17.0167	-4.0607				10.4966
5	17.3863	43.6981	9.11028				9.65283	14.8425	17.9728				11.7887	5.61812	6.29194				9.31457	11.6527	8.67842				11.2347	10.5115	17.2995				49.0922	34.6174	64.7858				52.4641	20.4194	9.50874				-11.3607	2.51531	31.8901				3.02074
10	58.85	17.7623	12.5379				11.9953	13.5097	4.7858				40.6421	12.5273	-16.1302				12.9657	5.47837	8.32978				17.3599	34.4097	26.437				72.4616	75.1128	68.2494				28.0191	30.143	11.2576				-5.1791	-2.176	39.1902				13.2894
20	60.0413	63.4897	50.0931	75.5064	47.0628	10.594	76.8376	57.916	13.9337	37.1368	16.1552	28.736	40.8376	7.66058	20.8925	24.7161	80.6197	50.6362	56.1444	16.022	24.4732	24.1654	5.76587	14.6478	30.5541	28.9272	49.6326	28.7665	40.6153	45.2949	79.2394	62.4338	77.7427	69.9384	77.3575	58.2434	92.6709	55.1292	41.5948	52.714	51.423	41.824	52.321	54.3158	63.5883	65.6708	2.07679	34.9592	9.85339
40	91.4939	80.9194	66.332	27.6685	42.8832	46.0594	95.9409	72.1728	58.0977	32.8754	63.328	14.9634	84.8779	27.9755	20.1534	62.912	95.7634	72.6021	86.1539	76.2464	63.9391	8.04281	24.0629	27.8782	87.2879	52.2231	62.2848	34.5909	54.9344	54.0306	85.2473	93.2652	87.2998	84.8621	32.2016	81.7838	95.1488	93.7533	59.1893	31.6632	26.2076	52.714	57.7139	82.6823	71.0637	69.2001	29.4568	70.6252	31.0534
80				73.4582	84.2212	28.4417				45.8802	49.0712	22.3746				68.3439	80.7935	89.5713				58.7083	1.76554	33.9704				38.4265	68.6107	74.977				95.5743	79.2819	77.1009				28.9768	21.835	72.6192				81.0378	29.1278	29.2814
160				49.111	71.9952	50.2811				84.6121	60.9449	36.7529				85.9426	75.4485	73.7322				60.0621	43.3238	22.8115				66.3216	77.0056	64.4536				90.2501	53.7103	67.437				89.4433	68.6843	84.4255				84.9179	43.925	49.2737
320				80.8773	63.9493	84.6185				97.5161	72.9808	85.2785				88.2242	81.3799	91.7001				80.185	48.6571	79.1391				68.8517	70.2575	91.6455				94.569	98.1399	72.376				72.7858	89.2767	91.2754				84.9621	76.8074	77.8592
640				95.7155	90.5955	91.0764				97.7785	92.5888	87.6009				97.7621	94.7203	99.4353				97.4565	95.5695	78.9749				90.7622	93.7744	97.3491				98.1612	98.2042	99.3157				93.0041	92.3584	98.9797				96.6243	100	95.3964
1280				98.2026	95.6948	99.0595				97.3545	100	99.5152				100	100	100				98.8924	96.4105	100				100	100	100				100	100	100				98.3758	99.6668	99.0423				100	99.4956	100
2560				100	100	100				100	100	100				100	100	100				100	100	100				100	100	100				100	100	100				100	100	100				100	100	100
5120				100	100	100				100	100	100				100	100	100				100	100	100				100	100	100				100	100	100				100	100	100				100	100	100
35S::AtHMG1-L558T
Rosuvastatin (µg/ml)	Growth inhibition (%)
0	20.6977	-2.0106	-3.5779	-15.778	12.9055	-4.1209	4.967	4.36118	-0.1932	-6.8365	2.14656	-12.5609	3.46039	7.48361	14.7174	-6.1921	1.95382	-5.7164	-0.0083	8.03814	12.2998	-19.6098	-7.7376	-8.6891	10.4716	6.36889	11.2215	-5.043	10.9922	-12.2906	7.45203	3.28721	1.37089	-7.2713	-9.1876	-17.3719	2.16111	-12.458	-2.2934	-2.231	25.209	-7.2504	3.98064	6.53246	-9.2789	-11.9144	10.025	-2.482	-3.0932
0.15625	8.85269	3.88045	3.88045				4.60988	0.92301	6.94825				3.09934	-1.1281	5.72359				-10.2201	-13.6295	-11.1613				3.47915	-0.5831	8.58373				5.06525	-8.8281	-14.3943				9.93533	7.1543	0.5596				5.69742	-3.2034	8.28502				-6.1425
0.3125	3.90121	-0.9661	8.97779				3.81695	6.47249	9.6437				2.9327	7.43134	3.59925				-0.0976	-4.9289	-7.8362				-13.0048	-1.3279	-0.6043				13.6238	4.24944	-11.4233				0.48013	-5.2409	2.56564				3.09115	1.87434	10.602				-13.1164
0.625	7.59898	9.16571	22.8702				9.88158	6.41341	17.6507				-6.0014	6.7441	-0.5449				-4.3431	-0.7249	-5.8909				-3.1143	-1.6466	-2.71				38.3564	-5.334	-4.4345				3.75774	5.10826	2.38696				6.99147	13.9616	3.32289				11.6011
1.25	8.30914	-4.4132	12.6963				20.2275	28.9083	9.42551				-0.045	-5.8555	12.3041				0.92731	-7.1247	2.09877				2.35179	11.2428	-16.7056				11.0708	-7.1336	-0.4796				11.5045	2.96301	2.24775				9.13425	10.7757	10.8529				-4.9037
2.5	0.11986	0.95567	1.7079				13.5679	6.31391	6.21492				-3.1898	11.3255	0.97554				-6.8736	-18.0003	-7.9822				-0.626	4.96803	13.9436				13.5188	-2.1326	-2.3208				12.8753	3.91668	0.73828				8.55514	11.8375	2.22222				6.66555
5	9.64643	-4.9982	7.76614				-0.6426	-2.2679	7.18613				12.804	-3.8564	19.2598				14.5637	0.06978	3.77172				-5.3902	-7.0915	1.50139				0.79689	-6.7779	-1.3999				17.5829	1.05618	5.28694				21.8395	5.44649	33.907				2.60937
10	9.95945	6.13659	8.93627				13.2508	5.52149	5.04574				0.20498	2.30809	20.9888				-12.3328	4.35745	-2.3563				2.41575	1.69272	12.0509				4.47979	-2.781	5.00287				15.9145	3.83721	4.90984				3.0139	1.43054	2.51152				8.5638
20	1.95864	2.27166	2.20938	21.2407	5.88584	13.1142	-1.9507	7.18613	13.0922	-6.3502	-5.4785	-8.7881	5.39031	8.03526	6.18156	14.8243	29.4851	8.15996	9.54423	-8.6937	2.30768	5.7586	6.32355	-0.5996	3.47915	3.43688	-8.1549	10.8596	15.2411	3.22387	9.1038	-13.7038	2.26162	12.2215	21.2818	-13.9342	11.8624	-0.8507	14.564	14.7427	0.9767	22.9663	8.53595	8.49707	10.1193	7.08791	15.4869	-6.9881	0.25132
40	35.5723	0.89285	10.0015	-7.38	18.0444	43.7824	14.5588	4.17351	11.6255	-8.9663	-3.4568	-3.4765	33.4419	5.55695	9.99296	-5.7514	31.8801	2.84938	31.6717	5.8215	5.13131	44.2208	-6.6439	-10.8687	-1.3913	13.5187	8.56259	4.92576	4.77671	10.1794	20.2778	7.17891	2.36613	44.1316	30.9074	3.11956	35.3615	10.8693	8.20718	20.5432	15.5966	10.4319	12.4943	15.6414	5.21474	27.9603	-2.238	-13.8234	18.6946
80				-1.7391	12.2161	21.5542				-0.9002	-8.0547	-2.2083				25.4449	3.34929	24.2583				-0.8085	5.23577	-4.7615				0.62931	9.13712	5.94635				9.29202	-10.5232	-9.749				28.2702	17.1461	7.69087				0.94786	1.62341	-4.6519
160				15.8718	-7.4423	15.7675				-8.233	-8.2926	-2.4659				32.5466	41.6266	23.3211				19.0395	2.99786	37.005				42.2746	4.15991	-11.7283				27.4341	9.25044	3.22407				18.1595	12.2795	9.1806				22.1868	-2.8368	3.80557
320				79.715	87.382	68.7468				8.5932	17.076	36.5189				62.9098	41.2727	69.3868				65.4279	80.2149	57.2085				51.9098	28.2796	52.2713				41.1605	51.2249	32.7278				9.89585	21.0989	6.02194				54.9728	56.6137	48.7939
640				88.656	77.2704	64.3809				44.1098	53.2461	52.0173				98.1256	93.5442	85.9639				78.0399	62.6671	95.3776				93.8103	76.0934	81.8787				76.8783	90.6885	84.5576				84.029	44.0822	87.5451				89.1871	80.3055	90.4039
1280				99.1227	98.997	99.9792				94.5101	98.1172	73.145				98.5215	97.0844	96.1891				99.0796	99.3935	100				94.4277	99.5106	98.6813				92.2162	98.7864	99.0791				97.835	99.265	99.5034				99.7299	100	98.8413
2560				100	100	100				99.8217	100	100				100	99.9374	100				100	100	100				100	100	100				100	100	100				100	100	100				100	100	100
5120				100	100	100				100	100	100				100	100	100				100	100	100				100	100	100				100	100	100				100	100	100				100	100	100
Figure_6c
	Col-0 WT	35S::AtHMG1-L558T	35S::AtHMG1
	[Rosuvastatin]
	0μM	80μM	5μM	10μM	80μM
	0.948	-1.7391	17.3863	58.85	73.4582
	-3.8605	12.2161	43.6981	17.7623	84.2212
	1.50229	21.5542	9.11028	12.5379	28.4417
	39.1585	-0.9002	9.65283	11.9953	45.8802
	-2.8662	-8.0547	14.8425	13.5097	49.0712
	12.6673	-2.2083	17.9728	4.7858	22.3746
	-8.2985	25.4449	11.7887	40.6421	68.3439
	-7.2588	3.34929	5.61812	12.5273	80.7935
	-9.5702	24.2583	6.29194	-16.1302	89.5713
	17.6378	-0.8085	9.31457	12.9657	58.7083
	-15.3489	5.23577	11.6527	5.47837	1.76554
	-24.7108	-4.7615	8.67842	8.32978	33.9704
		0.62931	11.2347	17.3599	38.4265
		9.13712	10.5115	34.4097	68.6107
		5.94635	17.2995	26.437	74.977
		9.29202	49.0922	72.4616	95.5743
		-10.5232	34.6174	75.1128	79.2819
		-9.749	64.7858	68.2494	77.1009
		28.2702	52.4641	28.0191	28.9768
		17.1461	20.4194	30.143	21.835
		7.69087	9.50874	11.2576	72.6192
		0.94786	-11.3607	-5.1791	81.0378
		1.62341	2.51531	-2.176	29.1278
		-4.6519	31.8901	39.1902	29.2814
		21.1122	3.02074	13.2894	6.27654
		4.10791	1.67449	-9.0561	9.73254
		5.56673	-3.329	-20.2491	12.6263
		10.8743	42.827	63.9034	74.0737
		12.9285	23.1826	68.0984	62.9418
		-5.6198	9.57493	10.7414	64.1287
		2.66008	28.0062	47.6021	72.4924
		44.1225	30.9884	41.8207	62.2282
		10.6	36.0393	31.8403	73.5475
		8.87617	-0.5619	11.8343	65.6178
		28.9586	27.8241	36.2023	59.4601
		5.25758	2.52696	11.5313	68.6465
		65.7335	16.8918	46.9281	38.1778
		50.2452	14.6127	27.413	61.6408
		1.63215	15.1417	29.1626	48.1695
		40.1307	3.41483	16.8121	53.2306
		10.4329	-12	-4.1314	63.7224
		8.7663	1.2559	-5.3016	29.2006
			10.0191	19.8156	20.9881
			8.98997	17.4143	47.6483
			6.64553	20.7117	50.3571
			11.2396	12.3795	38.1514
			9.70138	7.74496	20.0638
			0.96377	12.6835	9.44749
			-4.3447	13.6358	43.4543
			-8.5922	11.2087	17.4317
			16.9931	43.0238	12.2464
			43.9184	48.1202	87.1566
			40.1963	35.8601	63.7957
			37.6827	60.2459	42.8218
					93.3037
					96.2588
					97.0455
Figure_6d
WT Col-0
35S::AtHMG1
35S::AtHMG1-L558T
[truncated: 179 more columns]

## Sheet: Sup_Fig_1
Sup_Fig_1a
Pre-emergence	TPSA	MASS
TCA	40.13	163.387
pebulate	20.31	203.345
vernolate	20.31	203.345
chloramben	66.15	206.026
chlorpropham	38.33	213.661
butylate	20.31	217.371
siduron	41.13	232.321
tebutam	20.31	233.349
diphenamid	20.31	239.312
clomazone	29.54	239.698
methoxyphenone	26.3	240.297
dipropetryn	62.73	255.38
dimethachlor	29.54	255.741
orbencarb	20.31	257.78
metobromuron	41.57	259.1
eglinazine	89.03	259.69
aclonifen	81.07	264.664
acetochlor	29.54	269.767
alachlor	29.54	269.767
napropamide	29.54	271.354
bixlozone	29.54	274.14
neburon	32.34	275.174
propisochlor	29.54	283.794
nitrofen	55.05	284.095
naptalam	69.23	291.301
butralin	103.67	295.334
indaziflam	76.72	301.362
cumyluron	41.13	302.799
norflurazon	44.7	303.668
butenachlor	29.54	309.831
diethatyl-ethyl	46.61	311.804
butachlor	29.54	311.847
flurochloridone	20.31	312.115
chlomethoxyfen	64.28	314.121
thenylchlor	29.54	323.838
chlorthal-dimethyl	52.6	331.964
butamifos	76.31	332.356
isoxaben	73.59	332.394
benfluralin	94.88	335.279
trifluralin	94.88	335.279
oryzalin	155.04	346.36
fentrazamide	68.58	349.815
prodiamine	120.9	350.294
flumioxazin	66.92	354.332
isoxaflutole	77.24	359.32
oxaziclomefone	29.54	376.276
sulfentrazone	79.28	387.19
pyroxasulfone	82.78	391.314
thiazopyr	51.55	396.375
bensulide	64.63	397.513
diclosulam	98.48	406.22
fluazolate	44.12	443.619
metflurazon	35.91	317.7
trifludimoxazin	73.4	412.34
SMA	40.13	93.489
Pre/Post-emergence
allidochlor	20.31	173.64
propham	38.33	179.216
glufosinate	107.9	180.119
endothall	89.49	184.147
metamitron	71.05	202.213
isoproturon	32.34	206.284
isouron	58.37	211.261
propachlor	20.31	211.688
chlorotoluron	32.34	212.676
metribuzin	71.05	214.288
monolinuron	41.57	214.649
atrazine	62.73	215.683
pyrazon	58.69	221.643
ametryne	62.73	227.33
metoxuron	41.57	228.675
propazine	62.73	229.71
terbuthylazine	62.73	229.71
pentanochlor	29.1	239.741
thiazafluron	58.12	240.206
dinoseb	114.7	240.213
dinoterb	114.7	240.213
cyanazine	86.52	240.693
amicarbazone	91.03	241.29
prometryne	62.73	241.356
terbutryne	62.73	241.356
quinclorac	53.02	242.058
linuron	41.57	249.094
prosulfocarb	20.31	251.388
propyzamide	29.1	256.128
benthiocarb	20.31	257.78
methazole	49.85	261.062
imazapyr	94.48	261.276
esprocarb	20.31	265.414
dymron	41.13	268.353
methyldymron	32.34	268.353
imazapic	94.48	275.303
metazachlor	38.13	277.749
tiocarbazil	20.31	279.441
pendimethalin	103.67	281.308
S-metolachlor	29.54	283.794
ethofumesate	61.83	286.344
imazethapyr	94.48	289.33
chloroxuron	41.57	290.745
chlorbromuron	41.57	293.545
pethoxamid	29.54	295.804
mefenacet	42.43	298.36
imazamox	103.71	305.329
imazaquin	94.48	311.335
clomeprop	38.33	324.202
pyrithiobac	84.37	326.755
pyributicarb	34.59	330.444
flurtamone	38.33	333.305
triaziflam	85.95	333.404
azafenidin	45.14	338.189
dimefuron	74.24	338.789
mesotrione	131.17	339.321
etobenzanid	47.56	340.201
indanofan	46.67	340.8
oxadiargyl	51.13	341.189
bifenox	81.35	342.131
oxadiazon	51.13	345.221
cafenstrole	85.16	350.436
pentoxazone	55.84	353.773
beflubutamid	38.33	355.327
chlorsulfuron	120.37	357.773
oxyfluorfen	64.28	361.7
flufenacet	55.32	363.331
sulfometuron-methyl	124.55	364.376
tetflupyrolimet	49.41	380.343
trifopsime	57.12	381.351
cinidon-ethyl	63.68	394.249
diflufenican	51.22	394.295
dithiopyr	47.03	401.415
triasulfuron	129.6	401.825
pyrazoxyfen	61.19	403.259
flazasulfuron	129.6	407.325
bensulfuron-methyl	143.01	410.402
pyrazosulfuron-ethyl	160.83	414.394
metosulam	107.71	418.255
flumiclorac-pentyl	72.91	423.862
cloransulam-methyl	121.98	429.811
benzobicyclon	68.28	446.967
flupoxam	83.03	460.785
lactofen	107.65	461.773
metazosulfuron	165.35	475.864
penoxsulam	114.14	483.37
Post-emergence
pelargonic acid	40.13	158.238
clopyralid	53.02	192
MCPA	49.36	200.619
desmetryne	62.73	213.303
mecoprop	49.36	214.646
propanil	29.1	218.08
2,4-D	49.36	221.037
quinmerac	53.02	221.64
TCBA	40.13	225.457
MCPB	49.36	228.672
dichlorprop	49.36	235.064
monalide	29.1	239.741
benazolin	60.44	243.667
MCPA-thioethyl	26.3	244.738
2,4-DB	49.36	249.091
difenzoquat	8.81	249.33
hexazinone	56.22	252.313
fluroxypyr	88.27	255.031
benfuresate	52.6	256.318
ametridione	79	258.34
methoprotryne	71.96	271.382
benazolin-ethyl	46.61	271.72
dimethenamid	29.54	275.795
bromoxynil	46.85	276.913
imazamethabenz-methyl	67.76	288.342
desmedipham	76.66	300.309
phenmedipham	76.66	300.309
clodinafop	71.48	311.693
bilanaphos	166.1	323.283
alloxydim	81.7	323.384
cycloxydim	55.4	325.466
fluazifop	71.48	327.255
sulcotrione	85.35	328.768
tralkoxydim	55.4	329.433
fenoxaprop	84.62	333.723
diflufenzopyr	106.51	334.278
flamprop-methyl	46.61	335.757
diclofop-methyl	44.76	341.186
tepraloxydim	64.63	341.83
quizalofop	84.37	344.749
clodinafop-propargyl	57.65	349.741
cyhalofop-butyl	68.55	357.375
florasulam	98.48	359.284
clethodim	55.4	359.911
pyriminobac-methyl	101.36	361.349
acifluorfen	95.18	361.657
haloxyfop-P	71.48	361.7
fenoxaprop P-ethyl	70.79	361.776
pyrasulfotole	80.75	362.324
topramezone	102.34	363.388
flamprop M-​isopropyl	46.61	363.81
amidosulfuron	154.09	369.375
ioxynil	46.85	370.914
thidiazimin	57.5	372.417
quizalofop-P-ethyl	70.54	372.802
haloxyfop-methyl	57.65	375.727
picolinafen	51.22	376.304
thiencarbazone	145.71	376.366
pyridate	52.08	378.916
metsulfuron-methyl	146.67	381.364
isoxapyrifop	60.89	383.226
fluazifop-butyl	57.65	383.362
thifensulfuron-methyl	146.67	387.392
flucarbazone-sodium	114.81	395.292
tribenuron-methyl	137.88	395.39
propoxycarbazone-sodium	141	397.384
butroxydim	72.47	399.523
metobenzuron	69.26	400.468
pinoxaden	59.08	400.511
fluthiacet-methyl	62.21	403.879
ethametsulfuron-methyl	158.7	410.405
nicosulfuron	149.91	410.405
carfentrazone-ethyl	62.21	412.191
pyraflufen-ethyl	62.58	413.176
cinosulfuron	148.06	413.406
chlorimuron-ethyl	133.78	414.821
prosulfuron	120.37	419.379
fluorodifen	118.8	419.69
azimsulfuron	178.13	424.395
orthosulfamuron	149.05	424.432
bencarbazone	105.3	427.39
bispyribac	147.07	430.368
NC-330	155.26	431.426
rimsulfuron	163.74	431.444
pyroxsulam	127.03	434.35
halosulfuron-methyl	160.83	434.812
trifloxysulfuron	138.83	437.351
fomesafen	115.49	437.756
tembotrione	94.58	440.819
propaquizafop	92.13	443.88
tritosulfuron	120.37	445.297
fluoroglycofen-ethyl	107.65	447.747
foramsulfuron	166.12	452.442
bromofenoxim	129.97	461.019
flupyrsulfuron-methyl	155.9	465.361
primisulfuron-methyl	143.01	468.337
triflusulfuron-methyl	163.74	478.403
tolpyralate	132.25	484.52
mesosulfuron	203.01	489.48
benzfendizone	85.38	506.471
iodosulfuron	146.67	507.26
pyribenzoxim	145.6	609.586
thidiazuron	74.84	220.25
Statins
Lova.	72.8	404.5
Rosuva.	149	481.5
Prava.	124	424.5
Simva.	72.8	418.6
Meva.	72.8	390.5
Fluva.	82.7	411.5
Atorva.	112	558.6
Pitava.	90.6	421.5
Sup_Fig_1c
	Growth relative to no glyphosate control (%)
[Glyphosate] (µM)	Glyphosate			Roundup
0	83.5914	97.201	119.208	83.5914	97.201	119.208
1.2	104.552	84.4689	127.27	123.04	117.739	80.8216
2.4	90.1379	68.5807	85.4859	101.347	117.22	100.957
4.9	96.2645	72.8139	89.5947	65.7946	78.756	93.94
9.8	36.2296	74.7633	28.3971	93.245	70.7177	116.185
19.5	37.7399	41.6622	40.8847	25.985	99.338	68.7549
39.1	22.7739	23.1775	4.52259	6.10519	10.5952	3.86937
78.1	4.57252	3.72772	0.430043	2.45797	0.794867	4.12923
156.2	0.951802	1.33803	2.85133	2.27556	0.89983	1.19026

## Sheet: Sup_Fig_5
Sup_Fig_5
		Specific activity (µmol s-1 mg-1)
	HMG-CoA (µM)	WT			L558T
	0	-60.4562	30.0112	7.39192	-6.61263	19.238	-35.7042
	3	-60.4562	7.39192	68.787	3.08134	3.08134	-9.85365
	10	-11.9863	65.5557	97.8689	87.0957	-6.61263	80.6331
	30	117.257	230.353	204.503	287.438	316.52	280.975
	50	136.645	198.04	240.047	500.705	494.242	481.317
	75	214.196	223.891	269.129	720.435	710.741	723.666
	100	214.196	178.652	230.353	807.681	794.755	788.293
	150	210.965	223.891	246.51	898.158	914.314	924.008
	200	233.584	252.972	272.36	956.321	872.307	966.015
	250	220.659	249.741	230.353	943.396	901.389	949.859
	300	236.816	246.51	291.748	940.165	904.62	917.545
